# Supplementary material for: PD-L1 regulates inflammatory programs of macrophages from human pluripotent stem cells
Source: Life Sci Alliance. 2023 Nov 10;7(2):e202302461. doi: 10.26508/lsa.202302461 (PMC10638094; doi:10.26508/lsa.202302461)
Supplement: Supplementary file 1 [file LSA-2023-02461_SdataF4.xlsx]

## Sheet: Sheet1
Gene	Forward	Reverse
SPI1-1	ATGAAGGACAGCATCTGGTGG	TTCACCTTCTTGACCTCGCCC
SPI1-2	GAGACAGGCAGCAAGAAG	GGACGAGAACTGGAAGGT
SPI1-3	CTTCCAGTTCTCGTCCAA	GCTTCTTCTTCACCTTCTTG
MAFB-1	GACGCAGCTCATTCAGCAG	CTCGCACTTGACCTTGTAGGC
MAFB-2	CACCACCTGGAGAATGAG	TCGCACTTGACCTTGTAG
MAFB-3	CTGGATGGCGAGCAACTA	TGATGGTGGTGGTGGTGA
IFNAR1-1	CACTTCTTCATGGTATGAGGTTGACT	ATTGCCTTATCTTCAGCTTCTAAATGT
IFNAR1-2	TGAACTACCTCCACCAGAA	GGAGCCACTGAACTTGAA
IFNAR1-3	CGTACAAGCATCTGATGGA	GCACCGATATAGATATGGAATG
IFNGR1-1	CCTTGTCATGCAGGGTGTGA	AAAAACAGGGACCTGTGGCA
IFNGR1-2	GTATGTGAGAATGAACGGAAG	GGATACTGGAATCGCTAACT
IFNGR1-3	CAGCAGAAGGAGTCTTACAT	AGCAGCAACAACTGGAAT
PD-L1-1	TTCCCAAGGACCTATATGTG	CCCAATAGACAATTAGTGC
PD-L1-2	TGCAGGGCATTCCAGAAAGA	CGTGACAGTAAATGCGTTCAGC
